# Supplementary material for: Ribonucleotide reductase subunit switching in hepatoblastoma drug response and relapse
Source: Commun Biol. 2023 Mar 8;6:249. doi: 10.1038/s42003-023-04630-7 (PMC9992519; doi:10.1038/s42003-023-04630-7)
Supplement: Supplementary file 4 — Supplementary Data 1 [file 42003_2023_4630_MOESM4_ESM.xlsx]

## Sheet: Sheet1
Supplementary Data 1: Hub genes of RRM2 and RRM2B in HB and HCC patient tumors inferred by SJARACNe.
RRM2 Hub Gene List in HB							RRM2B Hub Gene List in HB							RRM2 Hub Gene List in HCC							RRM2B Hub Gene List in HCC
GeneSymbol	MI	pearson	spearman	rho	p.value		GeneSymbol	MI	pearson	spearman	rho	p.value		GeneSymbol	MI	pearson	spearman	rho	p.value		GeneSymbol	MI	pearson	spearman	rho	p.value
AGBL5	0.7292	0.7424	0.7621	0.7048	0		AB209185	0.5076	0.3559	0.4564	0.3229	0.0112		APP-DT	0.2315	-0.0811	-0.0918	-0.0642	0.1192		ABHD17A	0.2926	-0.2361	-0.2422	-0.23625	0
AK126180	0.7549	0.8537	0.882	0.8356	0		ACACA	0.5225	0.3462	0.241	0.41995	0.0138		ASCL1	0.206	-0.0032	0.0009	-0.0021	0.9509		AIFM3	0.2154	-0.2576	-0.2459	-0.30405	0
ANLN	1.0217	0.9414	0.9555	0.9969	0		ACRC	0.4944	0.1681	0.0957	0.1754	0.2431		ASF1B	0.7966	0.8088	0.8185	0.8191	0		ATP6V1C1	0.4443	0.6122	0.5956	0.61585	0
ANP32E	0.8552	0.7502	0.8503	0.8026	0		ACTR5	0.5079	0.2076	0.159	0.1869	0.148		ATOH8	0.2975	-0.4752	-0.473	-0.3101	0		ATXN2	0.2222	0.224	0.2095	0.2565	0
ASPM	0.889	0.7986	0.8951	0.7995	0		AJ420489	0.5261	0.5597	0.505	0.5386	0		AURKA	0.6193	0.6716	0.6825	0.68295	0		C8orf37	0.2881	0.4369	0.4355	0.5037	0
AURKA	0.7484	0.8082	0.8441	0.8163	0		AK129879	0.5133	0.5544	0.4406	0.5762	0		BIRC5	0.8222	0.8424	0.8522	0.8626	0		CLCN3	0.2745	0.1987	0.165	0.20005	0.0001
AURKB	0.7176	0.7715	0.8534	0.7823	0		AL137752	0.501	-0.102	-0.007	-0.0873	0.4809		BUB1	0.8518	0.8442	0.8498	0.84425	0		CPNE3	0.4418	0.5976	0.5929	0.59925	0
BCL6B	0.6915	-0.5609	-0.5635	-0.6793	0		AMICA1	0.4627	0.3096	0.297	0.3082	0.0287		CCNB1	0.8227	0.848	0.8463	0.8482	0		CPNE8	0.2699	0.3237	0.3078	0.4071	0
BIRC5	0.8811	0.9181	0.9353	0.9181	0		AMIGO3	0.5212	-0.1275	-0.0704	-0.1276	0.3776		CDC25C	0.7787	0.8429	0.8376	0.84515	0		DIXDC1	0.261	0.2233	0.23	0.3158	0
BLMH	0.8105	0.8652	0.8398	0.86765	0		ASB7	0.502	0.1368	0.1042	0.17465	0.3436		CDC45	0.8215	0.8527	0.8567	0.8114	0		EBAG9	0.3668	0.4575	0.4622	0.48	0
BRCA1	0.8898	0.8924	0.9203	0.89245	0		AX747375	0.5174	-0.2703	-0.222	-0.2539	0.0576		CDC6	0.7783	0.8162	0.8392	0.836	0		EDA2R	0.2674	0.4889	0.4675	0.6256	0
BRCA2	0.8816	0.8835	0.9015	0.9455	0		AX748312	0.5792	-0.5099	-0.4422	-0.5013	0.0002		CDCA2	0.7966	0.8179	0.8358	0.7556	0		EFR3A	0.4298	0.6066	0.606	0.7269	0
BRIP1	0.9098	0.9105	0.9052	0.9116	0		BAZ2A	0.4197	-0.0352	0.0146	-0.0458	0.8082		CDCA5	0.8394	0.86	0.8566	0.8182	0		FAS	0.29	0.3866	0.3727	0.46195	0
BUB1B	0.9796	0.8525	0.9101	0.8525	0		BC015846	0.5016	-0.4466	-0.5199	-0.3974	0.0012		CDCA8	0.8175	0.8418	0.8349	0.7832	0		FBLL1	0.2244	-0.1551	-0.1465	-0.25305	0.0028
C11orf82	0.8506	0.8033	0.851	0.9084	0		BC031884	0.5346	-0.365	-0.3235	-0.3016	0.0091		CENPA	0.80885	0.849	0.8411	0.85245	0		HMGN2	0.2508	-0.2968	-0.2893	-0.2968	0
C9orf40	0.7762	0.7553	0.7502	0.7619	0		BC036921	0.5298	-0.205	-0.289	-0.1882	0.1532		CENPU	0.6018	0.7128	0.729	0.72425	0		HNF4G	0.2992	0.2401	0.3107	0.3938	0
CAPN5	0.6607	-0.638	-0.7136	-0.6669	0		BC038570	0.5057	-0.1314	-0.1143	-0.1182	0.363		DMRTA1	0.2137	-0.2257	-0.2856	-0.2166	0		IL6ST	0.2974	0.4391	0.3937	0.4392	0
CBX1	0.8114	0.7662	0.7387	0.76615	0		BC042649	0.4503	-0.1331	-0.1479	-0.1145	0.3569		E2F1	0.73605	0.7722	0.7793	0.77445	0		IL7	0.3135	0.4229	0.4854	0.43355	0
CCNA2	1.0561	0.9109	0.9565	0.8979	0		C12orf66	0.512	0.3912	0.3649	0.3999	0.005		E2F2	0.77665	0.8014	0.8166	0.81425	0		IMPA1	0.3715	0.4809	0.482	0.48115	0
CCNB1	1.0074	0.9083	0.9595	0.9083	0		C8orf37	0.5777	0.3943	0.2095	0.3794	0.0046		E2F8	0.6681	0.7766	0.7804	0.7625	0		KLF4	0.2174	0.1902	0.2058	0.09	0.0002
CDC20	1.0118	0.861	0.9366	0.86245	0		CGB1	0.478	-0.1412	-0.0415	-0.122	0.3282		ERCC6L	0.8063	0.8221	0.8439	0.8522	0		LIN54	0.2527	0.2455	0.2209	0.2929	0
CDC23	0.784	0.7965	0.8575	0.8078	0		CGB2	0.4796	-0.1412	-0.0415	-0.122	0.3282		EXO1	0.8057	0.8549	0.8468	0.8562	0		LYN	0.2963	0.4675	0.4609	0.48795	0
CDC25B	0.6766	0.6257	0.6517	0.62835	0		CGB8	0.4691	-0.1412	-0.0415	-0.14265	0.3282		EZH2	0.7367	0.8033	0.8	0.84035	0		MDM2	0.2664	0.3938	0.3716	0.39385	0
CDC45	0.8581	0.8115	0.8866	0.864	0		CRX	0.4284	-0.0556	-0.0876	-0.0921	0.7014		FOXM1	0.7638	0.8494	0.8386	0.8256	0		MESP2	0.2284	-0.174	-0.156	-0.0841	0.0008
CDC7	0.8474	0.8451	0.8443	0.8459	0		CSPG4P1Y	0.4341	0.2755	0.391	0.2421	0.0528		GNG7	0.3009	-0.4161	-0.393	-0.41715	0		MTDH	0.4147	0.5821	0.595	0.58235	0
CDCA3	0.972	0.9131	0.9533	0.9132	0		EGR2	0.518367	0.1381	0.0097	0.141233	0.3389		HJURP	0.8682	0.8567	0.8454	0.9255	0		NCKAP5	0.2125	0.2052	0.1772	0.335	0.0001
CDT1	0.7455	0.8083	0.8643	0.8584	0		ENPP2	0.5721	0.3944	0.4669	0.3945	0.0046		HMGB2	0.5796	0.6927	0.7165	0.9848	0		NCOA2	0.323	0.5386	0.516	0.4678	0
CENPA	0.6618	0.84	0.8416	0.8574	0		FABP2	0.5352	-0.0631	0.0305	-0.059	0.6635		HTR2B	0.3237	-0.4461	-0.3943	-0.46655	0		NTAN1P2	0.322	0.3648	0.329	0.4355	0
CENPE	1.0189	0.8952	0.9385	0.9556	0		FBXO45	0.4801	0.5398	0.5544	0.54475	0.0001		KIF18B	0.8128	0.8439	0.8428	0.8935	0		PDE6D	0.2119	-0.2361	-0.2217	-0.252	0
CENPH	0.8872	0.8606	0.8969	0.912	0		FIZ1	0.47	-0.2587	-0.2573	-0.4073	0.0697		KIF2C	0.8433	0.8472	0.8503	0.9354	0		PDIA5	0.2158	-0.227	-0.2319	-0.2552	0
CENPK	0.9507	0.8128	0.8832	0.8103	0		FTSJD2	0.4734	-0.0176	0.021	-0.0179	0.9033		KIF4A	0.8763	0.8787	0.8797	0.9217	0		PHF20L1	0.4289	0.6118	0.6128	0.6234	0
CENPW	0.9872	0.8803	0.9299	0.89	0		FXYD7	0.5288	-0.0225	0.0309	-0.0218	0.8766		LHX4	0.2312	0.2821	0.2608	0.4505	0		POU2F1-DT	0.2547	-0.2421	-0.228	-0.3178	0
CHAC2	0.6914	0.7012	0.7307	0.8294	0		GATA3-AS1	0.5187	-0.1189	-0.0746	-0.0975	0.4109		MYBL2	0.7892	0.8231	0.8207	0.8745	0		RARA	0.221867	-0.3092	-0.3006	-0.316067	0
CHEK1	0.8936	0.8676	0.896	0.8829	0		GJD2	0.5103	-0.053	-0.0537	-0.0535	0.7146		NAALADL2	0.3788	-0.3693	-0.3708	-0.3719	0		RFXANK	0.2789	-0.2953	-0.3215	-0.251	0
CKAP2	0.8649	0.8793	0.862	0.8775	0		GPR1	0.5405	-0.2855	-0.3245	-0.2855	0.0445		NCAPG	0.8883	0.8813	0.8757	0.8844	0		SDCBP	0.3443	0.5081	0.5102	0.6115	0
CKAP2L	0.9441	0.8765	0.9311	0.947	0		GPRASP1	0.5342	0.056	-0.0598	0.0596	0.6993		NDC80	0.8272	0.8545	0.8554	0.8056	0		SLC25A32	0.4052	0.6054	0.6099	0.60785	0
CREB3L4	0.5904	0.5907	0.6879	0.5754	0		GTF3A	0.4405	0.3783	0.3539	0.4554	0.0068		NFIB	0.2659	-0.2624	-0.2244	-0.407	0		SLC2A4RG	0.2474	-0.3318	-0.333	-0.316567	0
CSTF1	0.7077	0.8044	0.7976	0.80845	0		HCAR1	0.4747	-0.1563	-0.1463	-0.1858	0.2783		PBK	0.7882	0.8101	0.809	0.81035	0		SNAI2	0.189	0.2476	0.2501	0.1073	0
DDX1	0.7218	0.8137	0.8397	0.8152	0		HCFC2	0.5976	0.4534	0.3505	0.4553	0.0009		PCLAF	0.7587	0.8199	0.8258	0.8121	0		SNX18P12	0.2061	0.2804	0.1806	0.5353	0
DEPDC1	0.9066	0.8632	0.9365	0.86325	0		HOXC13	0.5177	-0.414	-0.4347	-0.41945	0.0028		PHTF2	0.2667	0.3853	0.3891	0.8361	0		STK3	0.3585	0.549	0.5371	0.5518	0
DLGAP5	1.0792	0.9382	0.9519	1	0		HP09025	0.4853	-0.2294	-0.1498	-0.2196	0.1091		POU5F1B	0.256	-0.2924	-0.3559	-0.9502	0		STOM	0.2278	0.2609	0.238	0.3906	0
DNMT1	0.6916	0.7506	0.775	0.7015	0		HS3ST3B1	0.5255	-0.0651	-0.0237	-0.06885	0.6531		RAD54L	0.8081	0.7879	0.823	0.7884	0		TAF2	0.3178	0.4865	0.4979	0.3935	0
DPH5	0.6696	0.5504	0.5787	0.5569	0		HSD17B12	0.5156	0.3108	0.2564	0.3523	0.0281		RFX5	0.2134	0.226	0.2344	0.4455	0		TERF1	0.3389	0.5539	0.5424	0.6347	0
DSN1	0.7375	0.8155	0.8246	0.8559	0		INHA	0.5043	-0.3368	-0.3931	-0.37735	0.0168		SKA1	0.7919	0.8382	0.8407	0.9083	0		THAP6	0.224	0.2054	0.2208	0.2978	0.0001
E2F6	0.6747	0.7343	0.6998	0.6938	0		ISCU	0.5318	0.5547	0.4681	0.6215	0		SLC1A4	0.2562	0.3396	0.3476	0.3659	0		TMEM64	0.3571	0.4755	0.5106	0.7978	0
E2F8	0.9117	0.9182	0.9391	0.9182	0		ISM2	0.4899	-0.0009	0.1668	-0.0009	0.9951		SPC25	0.8638	0.8656	0.8669	0.8003	0		TRIQK	0.3328	0.4211	0.4389	0.505	0
EGR1	0.5627	-0.4058	-0.3984	-0.4292	0.0035		JUN	0.4435	-0.115	-0.1214	-0.127	0.4265		TAL1	0.3055	-0.4926	-0.485	-0.7576	0		TRMT44	0.2352	-0.1107	-0.1473	-0.12595	0.0333
ENO1	0.5622	0.6055	0.6837	0.7723	0		KIAA0895L	0.5097	-0.1918	-0.2526	-0.199	0.1821		TFDP2	0.2247	0.1385	0.1537	0.2941	0.0076		USP14	0.2664	0.171	0.2033	0.18095	0.001
EPR-1	0.8519	0.9096	0.917	0.8835	0		KLRC3	0.5029	0.0033	0.0201	0.0034	0.982		TMEM191C	0.2979	0.3322	0.3456	0.2678	0		VCPIP1	0.4212	0.578	0.5647	0.5906	0
EXO1	0.7857	0.8319	0.8942	0.8335	0		LIG4	0.5424	0.4467	0.4127	0.4639	0.0011		TPX2	0.8834	0.8667	0.8698	0.8385	0		ZBTB10	0.2604	0.3651	0.3579	0.3268	0
EXOSC9	0.8874	0.8482	0.8912	0.8482	0		LINC00558	0.5028	-0.3698	-0.4383	-0.3571	0.0082		TUBG1	0.477	0.5901	0.6265	0.3066	0		ZFAND1	0.3398	0.4815	0.491	0.5238	0
FAM72A	0.8734	0.8257	0.8798	0.8326	0		LOC100216545	0.484	0.0624	0.0581	0.0587	0.6666		UHRF1	0.7084	0.7763	0.7804	0.7089	0		ZFAND5	0.2146	0.2056	0.2336	0.1268	0.0001
FAM72B	0.8784	0.8257	0.8798	0.8326	0		LOC101559451	0.5032	0.2833	0.4235	0.284	0.0462		WDR62	0.8152	0.8014	0.817	0.6961	0		ZFPM1	0.1788	-0.2392	-0.2266	-0.1888	0
FAM72D	0.8718	0.8257	0.8798	0.8326	0		LOC644656	0.5087	0.3936	0.325	0.3845	0.0047		ZKSCAN3	0.2814	0.2587	0.2318	0.433	0		ZHX1	0.2783	0.4787	0.4657	0.4098	0
FAM83D	0.8109	0.8039	0.8608	0.8054	0		LOC652276	0.5425	-0.2769	-0.2096	-0.2659	0.0516		ZNF276	0.2245	-0.3272	-0.3576	-0.7694	0		ZHX2	0.2956	0.3828	0.3867	0.3636	0
FBXL3	0.6889	-0.5097	-0.6658	-0.5639	0.0002		LRRC61	0.5049	0.3018	0.3752	0.3119	0.0332		ZNF341	0.2525	0.28	0.32	0.6013	0		ZMAT3	0.229167	0.4391	0.4151	0.427933	0
GEMIN5	0.9385	0.812	0.8811	0.81275	0		LTF	0.3779	0.0311	0.008	0.0312	0.83		ZWINT	0.7808	0.8347	0.8482	0.753	0		ZNF346	0.2267	-0.1346	-0.139	-0.1868	0.0095
GINS3	0.9237	0.8637	0.8768	0.887	0		MAFG	0.4383	0.2292	0.289	0.269	0.1094									ZNF350	0.24645	-0.219	-0.2935	-0.2217	0
GMPS	0.8084	0.6723	0.7924	0.6735	0		MFN1	0.5464	0.465	0.3523	0.47865	0.0007									ZNF362	0.2019	-0.2555	-0.2937	-0.3209	0
GTF2H3	0.5386	0.6052	0.5182	0.8163	0		MS4A3	0.5423	-0.1561	-0.1525	-0.1594	0.279									ZNF689	0.2037	-0.2766	-0.2411	-0.4016	0
H2AFZ	0.9079	0.8458	0.8826	0.8813	0		MSS51	0.4577	-0.2023	-0.2015	-0.2335	0.1589									ZNF764	0.202	-0.2822	-0.2664	-0.3674	0
HEY1	0.5897	0.4786	0.5455	0.4727	0.0004		MTNR1B	0.5071	-0.1111	-0.0678	-0.1127	0.4423									ZNF768	0.2268	-0.2998	-0.2818	-0.3718	0
HJURP	0.9679	0.8765	0.9253	0.9403	0		MYH13	0.4355	-0.097	-0.0789	-0.095	0.5028									ZNF775	0.2718	-0.3998	-0.4091	-0.4006	0
HMGN3	0.5397	0.4918	0.5534	0.4762	0.0003		NR2F1-AS1	0.4826	0.2627	0.1828	0.2036	0.0653
ILF2	0.6858	0.7849	0.8655	0.7594	0		NRF1	0.4104	-0.0596	-0.0714	-0.1305	0.6808
KIF11	0.9543	0.8795	0.9095	0.9325	0		OR1A2	0.4752	-0.3236	-0.3232	-0.32715	0.0219
KIF14	0.9079	0.832	0.9116	0.8892	0		OSTM1	0.5261	0.5597	0.505	0.56015	0
KIF15	1.0547	0.897	0.9412	0.9138	0		PGBD4	0.5911	0.3064	0.1243	0.3237	0.0304
KIF18A	0.9509	0.86	0.9173	0.9012	0		PHLDA3	0.506	0.4455	0.4145	0.4396	0.0012
KIF20A	1.0183	0.8671	0.9392	0.8836	0		PINX1	0.4873	0.0722	0.2685	0.0853	0.6184
KIF2C	0.9752	0.8734	0.9258	0.9161	0		PKP1	0.4976	-0.3941	-0.4163	-0.4192	0.0046
KIF4A	0.9575	0.8751	0.9206	0.8966	0		PLEKHM1P	0.4974	0.1112	0.2154	0.0977	0.4421
KNTC1	0.79705	0.7882	0.7939	0.78885	0		PRKAB1	0.5081	0.3766	0.4774	0.37875	0.007
KPNA2	0.9722	0.9206	0.9585	0.9223	0		PTAR1	0.5406	0.5305	0.3838	0.56175	0.0001
LRRCC1	0.6977	0.7232	0.6766	0.7605	0		PTPRN	0.474	-0.0579	-0.017	-0.05805	0.6894
LRRN3	0.6388	-0.5275	-0.6509	-0.52765	0.0001		RANBP6	0.554	0.4897	0.4532	0.4999	0.0003
MASTL	0.8135	0.8269	0.8689	0.8286	0		RBBP5	0.5046	0.2645	0.3476	0.2645	0.0634
MCM2	0.8622	0.8106	0.8508	0.8171	0		RBPJ	0.4484	0.0061	0.0641	0.0084	0.9665
MCM3	0.8916	0.8166	0.8772	0.7994	0		RBPMS2	0.4981	0.1023	0.0041	0.1	0.4797
MELK	0.9602	0.8782	0.9269	0.87875	0		RHPN1	0.5164	-0.2623	-0.1702	-0.26895	0.0658
MKI67	0.9117	0.8742	0.9321	0.8742	0		SERPINF1	0.5069	0.3254	0.326	0.3423	0.0211
MLF1IP	0.828	0.8455	0.836	0.8277	0		SFSWAP	0.4713	-0.2022	-0.1657	-0.23145	0.159
MTF2	0.6687	0.6947	0.7198	0.7222	0		SH2D5	0.5652	-0.2133	-0.1726	-0.173	0.1369
MXD3	0.5654	0.699	0.7718	0.8335	0		SLC17A5	0.5092	0.6002	0.5704	0.6004	0
MYBL2	0.5934	0.655	0.6721	0.6043	0		SLC25A17	0.5732	0.3678	0.2249	0.37965	0.0086
NCAPG2	0.978	0.9253	0.9333	0.9954	0		SLC4A10	0.4843	-0.3476	-0.3458	-0.3476	0.0134
NCAPH	0.9225	0.8428	0.9015	0.9666	0		SLC6A9	0.4991	-0.3262	-0.4335	-0.3272	0.0208
NDC80	0.9679	0.8829	0.9444	0.9042	0		SMYD1	0.4438	-0.4703	-0.512	-0.5288	0.0006
NEK2	0.8112	0.8055	0.8793	0.80555	0		STC1	0.48	-0.037	0.1052	-0.0375	0.7989
NFIA	0.5088	-0.6615	-0.675	-1.1084	0		TFPI	0.5466	0.4004	0.2988	0.40815	0.004
NUP205	0.8206	0.8906	0.8902	0.9275	0		TGIF1	0.4321	-0.171	-0.1082	-0.2989	0.2352
PAICS	0.8269	0.7258	0.7553	0.72905	0		THAP1	0.4752	0.5726	0.4957	0.5263	0
PBK	1.0259	0.9282	0.96	0.92895	0		TMED7	0.5317	0.4861	0.5384	0.4635	0.0003
PCNA	0.8394	0.8751	0.8613	0.8831	0		TMEM55A	0.5371	0.5351	0.4558	0.5795	0.0001
PDE7B	0.6743	-0.5958	-0.6931	-0.71465	0		TNIP2	0.4978	0.3672	0.3055	0.3388	0.0087
PEG3	0.5464	0.4661	0.5772	0.507	0.0006		TTC16	0.4794	-0.0382	0.043	-0.0366	0.7925
PHF19	0.6963	0.7349	0.7883	0.7154	0		UGDH	0.4479	0.2446	0.287	0.24485	0.0869
PIGM	0.8077	0.7087	0.7598	0.70875	0		USP18	0.5334	0.4227	0.3794	0.4234	0.0022
PLK4	0.8233	0.813	0.8768	0.8205	0		ZBTB49	0.51875	0.3075	0.2879	0.3075	0.0298
POLD1	0.7795	0.8221	0.8658	0.82835	0		ZC3H12C	0.4391	0.099	0.0639	0.1284	0.4938
POLE2	0.9226	0.8897	0.8916	0.89255	0		ZCCHC10	0.4966	0.5931	0.5486	0.661	0
PRC1	1.0323	0.8964	0.9379	0.8965	0		ZFP82	0.4223	0.3387	0.312	0.3406	0.0161
PTTG1	0.89715	0.8429	0.9176	0.8429	0		ZFR2	0.5089	-0.3754	-0.3165	-0.4298	0.0072
PTTG3P	0.8547	0.8136	0.8918	0.8742	0		ZHX1	0.4443	0.6073	0.4897	0.6098	0
RAD51AP1	1.0339	0.9389	0.9497	0.94045	0		ZMAT3	0.501833	0.6963	0.6723	0.726433	0
RBM12	0.8072	0.7618	0.7722	0.7618	0		ZNF22	0.50725	0.4479	0.4016	0.44895	0.0011
RFC4	0.8352	0.8238	0.8721	0.8325	0		ZNF25	0.4797	0.3681	0.2895	0.3683	0.0085
RFWD3	0.7735	0.8007	0.8269	0.8018	0		ZNF446	0.4113	-0.4742	-0.4543	-0.8212	0.0005
RFXANK	0.6576	0.6817	0.7531	0.7527	0		ZNF449	0.4403	0.3397	0.2963	0.464	0.0158
RIBC2	0.7014	0.7114	0.7462	0.7907	0		ZNF480	0.495	0.4962	0.4393	0.49635	0.0002
RNASEH2A	0.9452	0.844	0.9007	0.84415	0		ZNF546	0.5302	0.1291	-0.0367	0.14185	0.3717
SAP130	0.822	0.7691	0.8014	0.7692	0		ZNF564	0.51805	0.4991	0.3202	0.49915	0.0002
SCAF8	0.5583	0.5411	0.505	0.5441	0		ZNF639	0.4328	0.5484	0.5927	0.6077	0
SGOL2	0.9734	0.8496	0.9218	0.8473	0		ZNF654	0.4409	0.5238	0.4304	0.5936	0.0001
SHCBP1	0.9745	0.8792	0.9493	0.9237	0		ZNF740	0.4306	0.1754	0.2368	0.2541	0.2232
SKA3	0.7801	0.7886	0.8261	0.8518	0		ZNF75D	0.46535	0.4818	0.294	0.48795	0.0004
SMC2	0.8152	0.869	0.8982	0.9165	0
SMYD5	0.5668	0.4826	0.5549	0.4829	0.0004
SNRPB	0.8127	0.7939	0.8172	0.794	0
SNRPD1	0.9135	0.8526	0.8522	0.8528	0
SPAG5	0.9112	0.8615	0.9203	0.9898	0
SPC25	0.9371	0.8701	0.9357	0.9431	0
TAF5	0.6006	0.6996	0.7583	0.7123	0
TAF6	0.5197	0.5151	0.5364	0.5102	0.0001
TARDBP	0.5358	0.603	0.6155	0.8081	0
TCF19	0.8453	0.8952	0.9092	0.882767	0
TCF4	0.482	-0.4551	-0.5165	-0.5571	0.0009
TET1	0.6337	0.6328	0.6668	0.7709	0
TFDP1	0.5765	0.7058	0.6588	0.9546	0
TK1	0.8691	0.8696	0.8881	0.871	0
TMEM258	0.6794	0.6522	0.6867	0.678	0
TOP2A	0.7807	0.8409	0.8724	0.8469	0
TPX2	0.8749	0.8638	0.8964	0.9336	0
TRIM27	0.5627	0.5707	0.6341	0.5719	0
TTK	1.0373	0.9005	0.9537	0.90085	0
UBE2C	0.9819	0.8813	0.9351	0.8685	0
UHRF1	0.7425	0.7766	0.8185	0.7525	0
WASF1	0.729	0.6656	0.7557	0.6463	0
WDHD1	0.7065	0.8279	0.824	0.7998	0
WDR12	0.8656	0.7812	0.8442	0.78265	0
WEE1	0.8289	0.625	0.6998	0.6317	0
WRAP53	0.7753	0.7829	0.8134	0.78315	0
ZC3H8	0.6315	0.7353	0.7358	0.7242	0
ZMYM1	0.5045	0.6477	0.6637	0.5748	0
ZNF141	0.5532	0.5602	0.5412	0.6106	0
ZNF146	0.5114	0.5307	0.4933	0.6551	0.0001
ZNF200	0.5657	0.577	0.5978	0.6424	0
ZNF367	0.5187	0.579	0.5779	0.6464	0
ZNF468	0.5201	0.6391	0.5814	0.6232	0
ZNF626	0.5125	-0.5459	-0.5856	-0.7024	0
ZNF813	0.6359	0.7291	0.7522	0.7208	0
ZNHIT3	0.5644	0.7155	0.7171	0.6847	0
ZWINT	0.9648	0.8721	0.9139	0.8652	0
ZXDA	0.5406	-0.6274	-0.7299	-0.8369	0
