# Supplementary material for: Ribonucleotide reductase subunit switching in hepatoblastoma drug response and relapse
Source: Commun Biol. 2023 Mar 8;6:249. doi: 10.1038/s42003-023-04630-7 (PMC9992519; doi:10.1038/s42003-023-04630-7)
Supplement: Supplementary file 5 — Supplementary Data 2 [file 42003_2023_4630_MOESM5_ESM.xlsx]

## Sheet: Figure 3A
	RRM2		RRM2B
tdT	1	1	1	1
RRM2OE	110.157	99.3196	1.54267	1.90125
RRM2BOE	1.47956	1.95634	100.515	91.0503

## Sheet: Figure 3B
Day	tdT			RRM2OE			RRM2BOE
1	1.04424	1.01114	0.944621	1.07126	0.953811	0.97493	1.04019	1.03499	0.924819
2	2.01348	1.95114	2.05347	2.55118	2.44048	2.44084	1.70134	2.40159	2.28385
3	2.54004	2.80306	2.87976	4.14084	4.87927	5.3617	2.86886	4.70646	4.08686
4	4.73091	5.41264	5.69517	7.18581	7.23861	7.83857	5.8465	6.66361	6.96723
5	8.4594	8.76151	8.65009	10.1801	12.6887	12.1612	9.84389	9.62133	10.4945

## Sheet: Figure 3D
Day	Control			Scramble shRNA			GAPDH shRNA			RRM2 shRNA
1	1.04424	1.01114	0.944621	0.867496	1.16142	0.971083	1.06503	0.946039	0.988926	1.14619	0.83049	1.02332
2	2.01348	1.95114	2.05347	1.58224	1.64295	1.39789	1.7172	1.65769	1.61031	1.50212	0.880701	1.41653
3	2.54004	2.80306	2.87976	3.78441	3.17383	3.69305	3.86482	3.56352	3.58617	2.16021	2.0355	2.4648
4	4.73091	5.41264	5.69517	6.2067	6.11632	5.81147	7.17353	7.24212	7.21236	3.38569	2.68035	3.00405
5	8.4594	8.76151	8.65009	7.68593	7.37068	7.25575	9.36295	9.39884	8.47589	4.40564	3.78134	4.40996

## Sheet: Figure 3G
Days	tdT	Ctrl	RRM2OE	RRM2BOE	RRM2BKO1	RRM2BKO2
83	1
92	1
91	1
121	1
69	1
82	1
63	1
98		1
92		1
57		1
48		1
51		1
65
65
55
65
65
97			1
98			1
118			1
92			1
71			1
58				1
79				1
70				1
76				1
75				1
102					1
72					1
94					1
82					1
84					1
81						1
110						1
80						1
66						1
81						1

## Sheet: Figure 3I
tdT	RRM2OE
37.5618	65.2174
47.041	66.0819
34.4288	58.209
34.0458	55.4455

## Sheet: Figure 6B
Cisplatin (mM)	tdT			RRM2OE			RRM2BOE
0	0.975152	1.27641	0.748438	1.28327	1.16825	0.528941	2.11145	2.11057	1.36759
3.125	0.370134	1.95891	0.670954	1.14626	1.17938	1.04758	2.82142	3.72046	5.30583
6.25	1.20746	1.19898	0.593556	0.244206	0.812323	0.542679	5.78462	11.0707	8.60486

## Sheet: Figure 6C
Cisplatin (mM)	Ctrl			RRM2BKO1			RRM2BKO2			RRM2BKO1/Res			RRM2BKO2/Res
0	0.733458	1.48531	0.781231	0.871038	0.886358	0.598058	1.45236	1.81772	1.11205	0.310067	0.285315	0.296745	0.521232	0.755333	0.589654
3.125	0.905983	1.19053	0.90349	0.120726	0.228989	0.248219	0.350071	0.388889	0.435541	1.23598	1.21498	1.25474	0.660044	0.852533	0.768954
6.25	1.21167	1.11667	0.671667	0.091667	0.116667	0.121667	0.205	0.125	0.148333	0.169786	0.164419	0.186554	0.187692	0.164506	0.157894

## Sheet: Figure 7C
Day	Untreated					Irinotecan					MK1775					Irinotecan+MK1775
0	48	75	126	171.5	196	62.5	87.5	171.5	171.5	196	62.5	75	144	171.5	196	40	75	171.5	171.5	196
4	40	220.5	384	445.5	500	75	48	108	196	288	75	320	269.5	665.5	550	13.5	62.5	171.5	171.5	245
7	126	486	700	786.5	726	126	40	75	196	256	171.5	320	384	936	550	13.5	32	108	75	198
11	294	1080	1224	1352	1687.5	87.5	40	62.5	62.5	320	405	650	700	1687.5	1028.5	13.5	40	87.5	62.5	87.5
14	607.5	1800	1568	1862	2137.5	75	32	75	87.5	245	864	1152	907.5	2025	1605.5	13.5	40	87.5	56	126
18	1666					144	40	75	75	245	1666	1764	1862			13.5	40	75	48	87.5
21						196	48	87.5	75	245						0.5	40	75	75	100
25						550	126	126	108	320						0.5	40	75	75	144
32						1666	486	445.5	288	1080						13.5	405	352	75	144
39							968	1224	405	1862						126	1436.5	786.5	75	144
43							1912.5	1960	1470							320		1267.5	196	162
46																900		1764	445.5	245
50																2304			650	650

## Sheet: Figure 7D
Day	Untreated						MK-1775						Irinotecan						Irinotecan+MK-1775 -> MK1775
0	75	108	196	75	63	245	126	126	108	75	245	75	63	162	75	108	256	108	75	63	126	126	221	144
2	126	172	352	196	172	384	196	196	144	144	294	126	126	245	126	196	288	126	126	108	221	196	294	196
5	320	405	600	320	288	608	288	256	221	288	416	288	256	352	196	221	288	196	144	126	320	245	294	288
7	446	486	1080	600	550	1000	405	288	486	352	700	446	196	320	288	320	288	126	144	126	270	245	270	320
9	726	1008	1666	936	787	1859	550	405	600	500	1080	486	196	384	405	196	288	126	126	126	384	245	352	288
12	1268	1352		1437	1152		700	600	1268	847	1224	936	288	527	405	221	365	75	75	75		288	288	405
14	1764	1666		1862	1666		908	726	1521	1080	1296	1268	405	567	550	288	256	40	75	63		221	352	405
16		1862			2432		908	726	2025	1224	1368	1352	405	750	726	365	256	18	48	32		221	270	726
19								600		1690	1606	1568	726	968	936		288	14	100	18		288
21								726		1960	1862	2432	864		1099		405	14	162	18		320
23													1099		1688		405	14	221	18		486
26													1372				500	14	245	14		527
28													1372				550	14	384	14		908
30													1470				550	14	936	14		908
