# Supplementary material for: Ribonucleotide reductase subunit switching in hepatoblastoma drug response and relapse
Source: Commun Biol. 2023 Mar 8;6:249. doi: 10.1038/s42003-023-04630-7 (PMC9992519; doi:10.1038/s42003-023-04630-7)
Supplement: Supplementary file 6 — Supplementary Data 3 [file 42003_2023_4630_MOESM6_ESM.xlsx]

## Sheet: Figure 1B
PNR tissues
		Normal liver	Early lesions	Primary w/o metastasis	Primary w/ metastasis	Allograft w/ metastasis
	RRM2	1.31975	1.99171	2.56471	3.99486	3.22307
		1.43902	2.94499	2.53862	2.88701	3.49326
		2.2628	1.34882	2.53483	4.04388	4.38147
		1.89271	1.80353	1.42618		3.91848
		1.46361	1.51824	1.42066		4.42034
		2.01926	1.48228	1.47041		5.52152
			2.17897			5.00172
			3.26522
			1.63491
	RRM2B	1.38026	1.73452	1.85852	2.22129	2.53053
		1.47033	1.60719	1.68855	2.25973	1.99759
		1.61246	1.55279	1.72691	1.98179	1.93968
		1.60055	1.56731	1.86937		1.80386
		1.4854	1.54941	2.03056		1.73781
		1.4856	1.56361	1.97104		1.59166
			1.71413			2.48471
			1.63391
			1.63323
	RRM1	2.19221	2.73259	3.2372	3.41639	2.99983
		2.22601	3.06921	3.26597	3.10603	2.81522
		2.67779	2.40476	3.2852	3.33505	3.5925
		2.7209	2.57198	2.66171		3.09755
		2.09472	2.37397	2.75963		3.51975
		2.8239	2.21171	2.79176		4.32892
			2.60812			4.31728
			3.39108
			2.6236
PNR organoids	RRM2	Normal liver	Nontumorigenic	Tumorigenic
		2.26454	1.43586	2.66517
		2.14669	1.34221	3.17291
		1.48024	3.01138	2.93428
		2.34037	1.26149	2.51075
		2.31099	1.71345
		1.22897	1.93993
			2.32477
			1.33311
			1.07789
			1.29795
			1.73389
			1.96899
			2.34231
			2.04637
			2.04998
			1.68874
			1.26324
	RRM2B	1.65692	2.35407	2.23186
		1.62105	2.24128	1.88838
		2.36578	2.09753	2.32396
		2.01357	2.50321	2.21977
		1.98617	1.77734
		2.29226	2.34031
			1.78777
			1.96832
			2.07477
			2.1448
			2.20442
			1.87271
			1.79529
			1.94035
			1.99095
			2.02888
			2.04226
	RRM1	3.18607	2.94896	3.40182
		3.45173	2.86958	4.18921
		2.77481	3.95148	3.94829
		4.00299	2.84357	3.30382
		3.56001	2.94173
		2.95774	2.62958
			3.5507
			3.3223
			2.90179
			3.28342
			3.31794
			3.36038
			3.44917
			3.53192
			3.6498
			3.15842
			3.35996

## Sheet: Figure 1C
	ctrl	Low risk	Medium Risk	High Risk	HB1 (low risk)	HB3 (medium risk)	HB2 (high risk)
RRM2	4.824	5.09	5.459	5.642	4.934	5.07	5.712
	4.719	5.354	5.296	5.712	5.835	5.79	5.583
	4.675	5.835	5.13	5.334	5.612	5.642	6.233
	4.561	4.959	5.437	5.416	5.354	5.416	5.505
	4.475	5.226	5.482	5.07	5.226	5.374	6.481
	4.32	4.882	5.946	6.481	5.188	5.334	6.106
		5.676	5.315	6.233	5.169	5.482	6.017
		5.188	5.261	5.505	5.15	5.459	5.946
		4.757	5.243	5.027	5.09	5.315	5.886
		5.53	5.111	5.374	4.982	5.296	5.75
		5.15	4.982	5.75	4.959	5.279	5.676
		5.169	5.279	4.934	4.908	5.261	5.556
		5.612	4.908	6.106	4.882	5.243	5.53
		4.792		5.395	4.792	5.13	5.437
		4.624		5.79	4.757	5.111	5.395
				5.583			5.027
				5.556
				5.886
				6.017
RRM2B	4.719	6.233	4.757	5.261	6.233	5.676	5.049
	5.583	5.315	5.835	5.049	5.315	4.959	5.886
	4.475	5.005	5.886	5.946	5.005	4.32	6.481
	4.624	5.416	5.243	5.482	5.416	4.675	5.243
	4.561	5.027	5.676	6.017	5.027	4.908	5.946
	4.853	4.934	4.959	6.106	4.934	5.395	5.482
		5.612	4.32	5.279	5.612	5.226	6.017
		5.374	5.395	5.642	5.374	5.296	6.106
		5.79	5.226	5.354	4.757	5.15	5.279
		5.53	5.296	5.75	5.261	5.459	5.642
		5.07	5.15	5.09	5.79	5.505	4.792
		5.111	5.459	5.437	5.53	5.188	5.354
		6.481	5.556	5.334	5.07	5.169	5.75
		4.792		4.675	5.111	5.556	5.09
		4.882		4.908	5.835	4.824	5.437
				5.505			5.334
				5.188
				5.169
				4.824
Ki67	4.853	4.824	4.32	5.207	4.824	5.676	5.354
	4.882	5.416	4.982	5.354	5.416	5.437	5.315
	4.475	5.886	5.315	5.505	5.886	5.374	5.459
	4.908	4.561	6.233	5.642	4.561	6.106	6.233
	5.15	5.226	5.676	5.243	5.226	5.296	5.505
	4.624	4.675	5.437	5.027	4.675	5.583	5.642
		4.792	5.374	5.946	4.792	5.612	5.243
		5.049	5.583	5.75	5.049	5.13	5.027
		5.111	5.612	5.07	4.32	5.169	5.946
		5.09	5.13	5.53	5.207	5.334	5.75
		5.556	5.169	5.261	5.111	6.017	5.835
		4.959	5.334	5.79	5.09	5.279	5.07
		5.459	5.188	6.481	5.556	5.395	5.53
		5.835		6.106	4.959	5.188	5.261
		4.757		5.296	4.982	5.712	5.79
				6.017			6.481
				5.279
				5.395
				5.712

## Sheet: Figure 2A, 2C
Supplemental Table S3: Hub genes of RRM2 and RRM2B in HB and HCC patient tumors inferred by SJARACNe.
RRM2 Hub Gene List in HB							RRM2B Hub Gene List in HB							RRM2 Hub Gene List in HCC							RRM2B Hub Gene List in HCC
GeneSymbol	MI	pearson	spearman	rho	p.value		GeneSymbol	MI	pearson	spearman	rho	p.value		GeneSymbol	MI	pearson	spearman	rho	p.value		GeneSymbol	MI	pearson	spearman	rho	p.value
AGBL5	0.7292	0.7424	0.7621	0.7048	0		AB209185	0.5076	0.3559	0.4564	0.3229	0.0112		APP-DT	0.2315	-0.0811	-0.0918	-0.0642	0.1192		ABHD17A	0.2926	-0.2361	-0.2422	-0.23625	0
AK126180	0.7549	0.8537	0.882	0.8356	0		ACACA	0.5225	0.3462	0.241	0.41995	0.0138		ASCL1	0.206	-0.0032	0.0009	-0.0021	0.9509		AIFM3	0.2154	-0.2576	-0.2459	-0.30405	0
ANLN	1.0217	0.9414	0.9555	0.9969	0		ACRC	0.4944	0.1681	0.0957	0.1754	0.2431		ASF1B	0.7966	0.8088	0.8185	0.8191	0		ATP6V1C1	0.4443	0.6122	0.5956	0.61585	0
ANP32E	0.8552	0.7502	0.8503	0.8026	0		ACTR5	0.5079	0.2076	0.159	0.1869	0.148		ATOH8	0.2975	-0.4752	-0.473	-0.3101	0		ATXN2	0.2222	0.224	0.2095	0.2565	0
ASPM	0.889	0.7986	0.8951	0.7995	0		AJ420489	0.5261	0.5597	0.505	0.5386	0		AURKA	0.6193	0.6716	0.6825	0.68295	0		C8orf37	0.2881	0.4369	0.4355	0.5037	0
AURKA	0.7484	0.8082	0.8441	0.8163	0		AK129879	0.5133	0.5544	0.4406	0.5762	0		BIRC5	0.8222	0.8424	0.8522	0.8626	0		CLCN3	0.2745	0.1987	0.165	0.20005	0.0001
AURKB	0.7176	0.7715	0.8534	0.7823	0		AL137752	0.501	-0.102	-0.007	-0.0873	0.4809		BUB1	0.8518	0.8442	0.8498	0.84425	0		CPNE3	0.4418	0.5976	0.5929	0.59925	0
BCL6B	0.6915	-0.5609	-0.5635	-0.6793	0		AMICA1	0.4627	0.3096	0.297	0.3082	0.0287		CCNB1	0.8227	0.848	0.8463	0.8482	0		CPNE8	0.2699	0.3237	0.3078	0.4071	0
BIRC5	0.8811	0.9181	0.9353	0.9181	0		AMIGO3	0.5212	-0.1275	-0.0704	-0.1276	0.3776		CDC25C	0.7787	0.8429	0.8376	0.84515	0		DIXDC1	0.261	0.2233	0.23	0.3158	0
BLMH	0.8105	0.8652	0.8398	0.86765	0		ASB7	0.502	0.1368	0.1042	0.17465	0.3436		CDC45	0.8215	0.8527	0.8567	0.8114	0		EBAG9	0.3668	0.4575	0.4622	0.48	0
BRCA1	0.8898	0.8924	0.9203	0.89245	0		AX747375	0.5174	-0.2703	-0.222	-0.2539	0.0576		CDC6	0.7783	0.8162	0.8392	0.836	0		EDA2R	0.2674	0.4889	0.4675	0.6256	0
BRCA2	0.8816	0.8835	0.9015	0.9455	0		AX748312	0.5792	-0.5099	-0.4422	-0.5013	0.0002		CDCA2	0.7966	0.8179	0.8358	0.7556	0		EFR3A	0.4298	0.6066	0.606	0.7269	0
BRIP1	0.9098	0.9105	0.9052	0.9116	0		BAZ2A	0.4197	-0.0352	0.0146	-0.0458	0.8082		CDCA5	0.8394	0.86	0.8566	0.8182	0		FAS	0.29	0.3866	0.3727	0.46195	0
BUB1B	0.9796	0.8525	0.9101	0.8525	0		BC015846	0.5016	-0.4466	-0.5199	-0.3974	0.0012		CDCA8	0.8175	0.8418	0.8349	0.7832	0		FBLL1	0.2244	-0.1551	-0.1465	-0.25305	0.0028
C11orf82	0.8506	0.8033	0.851	0.9084	0		BC031884	0.5346	-0.365	-0.3235	-0.3016	0.0091		CENPA	0.80885	0.849	0.8411	0.85245	0		HMGN2	0.2508	-0.2968	-0.2893	-0.2968	0
C9orf40	0.7762	0.7553	0.7502	0.7619	0		BC036921	0.5298	-0.205	-0.289	-0.1882	0.1532		CENPU	0.6018	0.7128	0.729	0.72425	0		HNF4G	0.2992	0.2401	0.3107	0.3938	0
CAPN5	0.6607	-0.638	-0.7136	-0.6669	0		BC038570	0.5057	-0.1314	-0.1143	-0.1182	0.363		DMRTA1	0.2137	-0.2257	-0.2856	-0.2166	0		IL6ST	0.2974	0.4391	0.3937	0.4392	0
CBX1	0.8114	0.7662	0.7387	0.76615	0		BC042649	0.4503	-0.1331	-0.1479	-0.1145	0.3569		E2F1	0.73605	0.7722	0.7793	0.77445	0		IL7	0.3135	0.4229	0.4854	0.43355	0
CCNA2	1.0561	0.9109	0.9565	0.8979	0		C12orf66	0.512	0.3912	0.3649	0.3999	0.005		E2F2	0.77665	0.8014	0.8166	0.81425	0		IMPA1	0.3715	0.4809	0.482	0.48115	0
CCNB1	1.0074	0.9083	0.9595	0.9083	0		C8orf37	0.5777	0.3943	0.2095	0.3794	0.0046		E2F8	0.6681	0.7766	0.7804	0.7625	0		KLF4	0.2174	0.1902	0.2058	0.09	0.0002
CDC20	1.0118	0.861	0.9366	0.86245	0		CGB1	0.478	-0.1412	-0.0415	-0.122	0.3282		ERCC6L	0.8063	0.8221	0.8439	0.8522	0		LIN54	0.2527	0.2455	0.2209	0.2929	0
CDC23	0.784	0.7965	0.8575	0.8078	0		CGB2	0.4796	-0.1412	-0.0415	-0.122	0.3282		EXO1	0.8057	0.8549	0.8468	0.8562	0		LYN	0.2963	0.4675	0.4609	0.48795	0
CDC25B	0.6766	0.6257	0.6517	0.62835	0		CGB8	0.4691	-0.1412	-0.0415	-0.14265	0.3282		EZH2	0.7367	0.8033	0.8	0.84035	0		MDM2	0.2664	0.3938	0.3716	0.39385	0
CDC45	0.8581	0.8115	0.8866	0.864	0		CRX	0.4284	-0.0556	-0.0876	-0.0921	0.7014		FOXM1	0.7638	0.8494	0.8386	0.8256	0		MESP2	0.2284	-0.174	-0.156	-0.0841	0.0008
CDC7	0.8474	0.8451	0.8443	0.8459	0		CSPG4P1Y	0.4341	0.2755	0.391	0.2421	0.0528		GNG7	0.3009	-0.4161	-0.393	-0.41715	0		MTDH	0.4147	0.5821	0.595	0.58235	0
CDCA3	0.972	0.9131	0.9533	0.9132	0		EGR2	0.518367	0.1381	0.0097	0.141233	0.3389		HJURP	0.8682	0.8567	0.8454	0.9255	0		NCKAP5	0.2125	0.2052	0.1772	0.335	0.0001
CDT1	0.7455	0.8083	0.8643	0.8584	0		ENPP2	0.5721	0.3944	0.4669	0.3945	0.0046		HMGB2	0.5796	0.6927	0.7165	0.9848	0		NCOA2	0.323	0.5386	0.516	0.4678	0
CENPA	0.6618	0.84	0.8416	0.8574	0		FABP2	0.5352	-0.0631	0.0305	-0.059	0.6635		HTR2B	0.3237	-0.4461	-0.3943	-0.46655	0		NTAN1P2	0.322	0.3648	0.329	0.4355	0
CENPE	1.0189	0.8952	0.9385	0.9556	0		FBXO45	0.4801	0.5398	0.5544	0.54475	0.0001		KIF18B	0.8128	0.8439	0.8428	0.8935	0		PDE6D	0.2119	-0.2361	-0.2217	-0.252	0
CENPH	0.8872	0.8606	0.8969	0.912	0		FIZ1	0.47	-0.2587	-0.2573	-0.4073	0.0697		KIF2C	0.8433	0.8472	0.8503	0.9354	0		PDIA5	0.2158	-0.227	-0.2319	-0.2552	0
CENPK	0.9507	0.8128	0.8832	0.8103	0		FTSJD2	0.4734	-0.0176	0.021	-0.0179	0.9033		KIF4A	0.8763	0.8787	0.8797	0.9217	0		PHF20L1	0.4289	0.6118	0.6128	0.6234	0
CENPW	0.9872	0.8803	0.9299	0.89	0		FXYD7	0.5288	-0.0225	0.0309	-0.0218	0.8766		LHX4	0.2312	0.2821	0.2608	0.4505	0		POU2F1-DT	0.2547	-0.2421	-0.228	-0.3178	0
CHAC2	0.6914	0.7012	0.7307	0.8294	0		GATA3-AS1	0.5187	-0.1189	-0.0746	-0.0975	0.4109		MYBL2	0.7892	0.8231	0.8207	0.8745	0		RARA	0.221867	-0.3092	-0.3006	-0.316067	0
CHEK1	0.8936	0.8676	0.896	0.8829	0		GJD2	0.5103	-0.053	-0.0537	-0.0535	0.7146		NAALADL2	0.3788	-0.3693	-0.3708	-0.3719	0		RFXANK	0.2789	-0.2953	-0.3215	-0.251	0
CKAP2	0.8649	0.8793	0.862	0.8775	0		GPR1	0.5405	-0.2855	-0.3245	-0.2855	0.0445		NCAPG	0.8883	0.8813	0.8757	0.8844	0		SDCBP	0.3443	0.5081	0.5102	0.6115	0
CKAP2L	0.9441	0.8765	0.9311	0.947	0		GPRASP1	0.5342	0.056	-0.0598	0.0596	0.6993		NDC80	0.8272	0.8545	0.8554	0.8056	0		SLC25A32	0.4052	0.6054	0.6099	0.60785	0
CREB3L4	0.5904	0.5907	0.6879	0.5754	0		GTF3A	0.4405	0.3783	0.3539	0.4554	0.0068		NFIB	0.2659	-0.2624	-0.2244	-0.407	0		SLC2A4RG	0.2474	-0.3318	-0.333	-0.316567	0
CSTF1	0.7077	0.8044	0.7976	0.80845	0		HCAR1	0.4747	-0.1563	-0.1463	-0.1858	0.2783		PBK	0.7882	0.8101	0.809	0.81035	0		SNAI2	0.189	0.2476	0.2501	0.1073	0
DDX1	0.7218	0.8137	0.8397	0.8152	0		HCFC2	0.5976	0.4534	0.3505	0.4553	0.0009		PCLAF	0.7587	0.8199	0.8258	0.8121	0		SNX18P12	0.2061	0.2804	0.1806	0.5353	0
DEPDC1	0.9066	0.8632	0.9365	0.86325	0		HOXC13	0.5177	-0.414	-0.4347	-0.41945	0.0028		PHTF2	0.2667	0.3853	0.3891	0.8361	0		STK3	0.3585	0.549	0.5371	0.5518	0
DLGAP5	1.0792	0.9382	0.9519	1	0		HP09025	0.4853	-0.2294	-0.1498	-0.2196	0.1091		POU5F1B	0.256	-0.2924	-0.3559	-0.9502	0		STOM	0.2278	0.2609	0.238	0.3906	0
DNMT1	0.6916	0.7506	0.775	0.7015	0		HS3ST3B1	0.5255	-0.0651	-0.0237	-0.06885	0.6531		RAD54L	0.8081	0.7879	0.823	0.7884	0		TAF2	0.3178	0.4865	0.4979	0.3935	0
DPH5	0.6696	0.5504	0.5787	0.5569	0		HSD17B12	0.5156	0.3108	0.2564	0.3523	0.0281		RFX5	0.2134	0.226	0.2344	0.4455	0		TERF1	0.3389	0.5539	0.5424	0.6347	0
DSN1	0.7375	0.8155	0.8246	0.8559	0		INHA	0.5043	-0.3368	-0.3931	-0.37735	0.0168		SKA1	0.7919	0.8382	0.8407	0.9083	0		THAP6	0.224	0.2054	0.2208	0.2978	0.0001
E2F6	0.6747	0.7343	0.6998	0.6938	0		ISCU	0.5318	0.5547	0.4681	0.6215	0		SLC1A4	0.2562	0.3396	0.3476	0.3659	0		TMEM64	0.3571	0.4755	0.5106	0.7978	0
E2F8	0.9117	0.9182	0.9391	0.9182	0		ISM2	0.4899	-0.0009	0.1668	-0.0009	0.9951		SPC25	0.8638	0.8656	0.8669	0.8003	0		TRIQK	0.3328	0.4211	0.4389	0.505	0
EGR1	0.5627	-0.4058	-0.3984	-0.4292	0.0035		JUN	0.4435	-0.115	-0.1214	-0.127	0.4265		TAL1	0.3055	-0.4926	-0.485	-0.7576	0		TRMT44	0.2352	-0.1107	-0.1473	-0.12595	0.0333
ENO1	0.5622	0.6055	0.6837	0.7723	0		KIAA0895L	0.5097	-0.1918	-0.2526	-0.199	0.1821		TFDP2	0.2247	0.1385	0.1537	0.2941	0.0076		USP14	0.2664	0.171	0.2033	0.18095	0.001
EPR-1	0.8519	0.9096	0.917	0.8835	0		KLRC3	0.5029	0.0033	0.0201	0.0034	0.982		TMEM191C	0.2979	0.3322	0.3456	0.2678	0		VCPIP1	0.4212	0.578	0.5647	0.5906	0
EXO1	0.7857	0.8319	0.8942	0.8335	0		LIG4	0.5424	0.4467	0.4127	0.4639	0.0011		TPX2	0.8834	0.8667	0.8698	0.8385	0		ZBTB10	0.2604	0.3651	0.3579	0.3268	0
EXOSC9	0.8874	0.8482	0.8912	0.8482	0		LINC00558	0.5028	-0.3698	-0.4383	-0.3571	0.0082		TUBG1	0.477	0.5901	0.6265	0.3066	0		ZFAND1	0.3398	0.4815	0.491	0.5238	0
FAM72A	0.8734	0.8257	0.8798	0.8326	0		LOC100216545	0.484	0.0624	0.0581	0.0587	0.6666		UHRF1	0.7084	0.7763	0.7804	0.7089	0		ZFAND5	0.2146	0.2056	0.2336	0.1268	0.0001
FAM72B	0.8784	0.8257	0.8798	0.8326	0		LOC101559451	0.5032	0.2833	0.4235	0.284	0.0462		WDR62	0.8152	0.8014	0.817	0.6961	0		ZFPM1	0.1788	-0.2392	-0.2266	-0.1888	0
FAM72D	0.8718	0.8257	0.8798	0.8326	0		LOC644656	0.5087	0.3936	0.325	0.3845	0.0047		ZKSCAN3	0.2814	0.2587	0.2318	0.433	0		ZHX1	0.2783	0.4787	0.4657	0.4098	0
FAM83D	0.8109	0.8039	0.8608	0.8054	0		LOC652276	0.5425	-0.2769	-0.2096	-0.2659	0.0516		ZNF276	0.2245	-0.3272	-0.3576	-0.7694	0		ZHX2	0.2956	0.3828	0.3867	0.3636	0
FBXL3	0.6889	-0.5097	-0.6658	-0.5639	0.0002		LRRC61	0.5049	0.3018	0.3752	0.3119	0.0332		ZNF341	0.2525	0.28	0.32	0.6013	0		ZMAT3	0.229167	0.4391	0.4151	0.427933	0
GEMIN5	0.9385	0.812	0.8811	0.81275	0		LTF	0.3779	0.0311	0.008	0.0312	0.83		ZWINT	0.7808	0.8347	0.8482	0.753	0		ZNF346	0.2267	-0.1346	-0.139	-0.1868	0.0095
GINS3	0.9237	0.8637	0.8768	0.887	0		MAFG	0.4383	0.2292	0.289	0.269	0.1094									ZNF350	0.24645	-0.219	-0.2935	-0.2217	0
GMPS	0.8084	0.6723	0.7924	0.6735	0		MFN1	0.5464	0.465	0.3523	0.47865	0.0007									ZNF362	0.2019	-0.2555	-0.2937	-0.3209	0
GTF2H3	0.5386	0.6052	0.5182	0.8163	0		MS4A3	0.5423	-0.1561	-0.1525	-0.1594	0.279									ZNF689	0.2037	-0.2766	-0.2411	-0.4016	0
H2AFZ	0.9079	0.8458	0.8826	0.8813	0		MSS51	0.4577	-0.2023	-0.2015	-0.2335	0.1589									ZNF764	0.202	-0.2822	-0.2664	-0.3674	0
HEY1	0.5897	0.4786	0.5455	0.4727	0.0004		MTNR1B	0.5071	-0.1111	-0.0678	-0.1127	0.4423									ZNF768	0.2268	-0.2998	-0.2818	-0.3718	0
HJURP	0.9679	0.8765	0.9253	0.9403	0		MYH13	0.4355	-0.097	-0.0789	-0.095	0.5028									ZNF775	0.2718	-0.3998	-0.4091	-0.4006	0
HMGN3	0.5397	0.4918	0.5534	0.4762	0.0003		NR2F1-AS1	0.4826	0.2627	0.1828	0.2036	0.0653
ILF2	0.6858	0.7849	0.8655	0.7594	0		NRF1	0.4104	-0.0596	-0.0714	-0.1305	0.6808
KIF11	0.9543	0.8795	0.9095	0.9325	0		OR1A2	0.4752	-0.3236	-0.3232	-0.32715	0.0219
KIF14	0.9079	0.832	0.9116	0.8892	0		OSTM1	0.5261	0.5597	0.505	0.56015	0
KIF15	1.0547	0.897	0.9412	0.9138	0		PGBD4	0.5911	0.3064	0.1243	0.3237	0.0304
KIF18A	0.9509	0.86	0.9173	0.9012	0		PHLDA3	0.506	0.4455	0.4145	0.4396	0.0012
KIF20A	1.0183	0.8671	0.9392	0.8836	0		PINX1	0.4873	0.0722	0.2685	0.0853	0.6184
KIF2C	0.9752	0.8734	0.9258	0.9161	0		PKP1	0.4976	-0.3941	-0.4163	-0.4192	0.0046
KIF4A	0.9575	0.8751	0.9206	0.8966	0		PLEKHM1P	0.4974	0.1112	0.2154	0.0977	0.4421
KNTC1	0.79705	0.7882	0.7939	0.78885	0		PRKAB1	0.5081	0.3766	0.4774	0.37875	0.007
KPNA2	0.9722	0.9206	0.9585	0.9223	0		PTAR1	0.5406	0.5305	0.3838	0.56175	0.0001
LRRCC1	0.6977	0.7232	0.6766	0.7605	0		PTPRN	0.474	-0.0579	-0.017	-0.05805	0.6894
LRRN3	0.6388	-0.5275	-0.6509	-0.52765	0.0001		RANBP6	0.554	0.4897	0.4532	0.4999	0.0003
MASTL	0.8135	0.8269	0.8689	0.8286	0		RBBP5	0.5046	0.2645	0.3476	0.2645	0.0634
MCM2	0.8622	0.8106	0.8508	0.8171	0		RBPJ	0.4484	0.0061	0.0641	0.0084	0.9665
MCM3	0.8916	0.8166	0.8772	0.7994	0		RBPMS2	0.4981	0.1023	0.0041	0.1	0.4797
MELK	0.9602	0.8782	0.9269	0.87875	0		RHPN1	0.5164	-0.2623	-0.1702	-0.26895	0.0658
MKI67	0.9117	0.8742	0.9321	0.8742	0		SERPINF1	0.5069	0.3254	0.326	0.3423	0.0211
MLF1IP	0.828	0.8455	0.836	0.8277	0		SFSWAP	0.4713	-0.2022	-0.1657	-0.23145	0.159
MTF2	0.6687	0.6947	0.7198	0.7222	0		SH2D5	0.5652	-0.2133	-0.1726	-0.173	0.1369
MXD3	0.5654	0.699	0.7718	0.8335	0		SLC17A5	0.5092	0.6002	0.5704	0.6004	0
MYBL2	0.5934	0.655	0.6721	0.6043	0		SLC25A17	0.5732	0.3678	0.2249	0.37965	0.0086
NCAPG2	0.978	0.9253	0.9333	0.9954	0		SLC4A10	0.4843	-0.3476	-0.3458	-0.3476	0.0134
NCAPH	0.9225	0.8428	0.9015	0.9666	0		SLC6A9	0.4991	-0.3262	-0.4335	-0.3272	0.0208
NDC80	0.9679	0.8829	0.9444	0.9042	0		SMYD1	0.4438	-0.4703	-0.512	-0.5288	0.0006
NEK2	0.8112	0.8055	0.8793	0.80555	0		STC1	0.48	-0.037	0.1052	-0.0375	0.7989
NFIA	0.5088	-0.6615	-0.675	-1.1084	0		TFPI	0.5466	0.4004	0.2988	0.40815	0.004
NUP205	0.8206	0.8906	0.8902	0.9275	0		TGIF1	0.4321	-0.171	-0.1082	-0.2989	0.2352
PAICS	0.8269	0.7258	0.7553	0.72905	0		THAP1	0.4752	0.5726	0.4957	0.5263	0
PBK	1.0259	0.9282	0.96	0.92895	0		TMED7	0.5317	0.4861	0.5384	0.4635	0.0003
PCNA	0.8394	0.8751	0.8613	0.8831	0		TMEM55A	0.5371	0.5351	0.4558	0.5795	0.0001
PDE7B	0.6743	-0.5958	-0.6931	-0.71465	0		TNIP2	0.4978	0.3672	0.3055	0.3388	0.0087
PEG3	0.5464	0.4661	0.5772	0.507	0.0006		TTC16	0.4794	-0.0382	0.043	-0.0366	0.7925
PHF19	0.6963	0.7349	0.7883	0.7154	0		UGDH	0.4479	0.2446	0.287	0.24485	0.0869
PIGM	0.8077	0.7087	0.7598	0.70875	0		USP18	0.5334	0.4227	0.3794	0.4234	0.0022
PLK4	0.8233	0.813	0.8768	0.8205	0		ZBTB49	0.51875	0.3075	0.2879	0.3075	0.0298
POLD1	0.7795	0.8221	0.8658	0.82835	0		ZC3H12C	0.4391	0.099	0.0639	0.1284	0.4938
POLE2	0.9226	0.8897	0.8916	0.89255	0		ZCCHC10	0.4966	0.5931	0.5486	0.661	0
PRC1	1.0323	0.8964	0.9379	0.8965	0		ZFP82	0.4223	0.3387	0.312	0.3406	0.0161
PTTG1	0.89715	0.8429	0.9176	0.8429	0		ZFR2	0.5089	-0.3754	-0.3165	-0.4298	0.0072
PTTG3P	0.8547	0.8136	0.8918	0.8742	0		ZHX1	0.4443	0.6073	0.4897	0.6098	0
RAD51AP1	1.0339	0.9389	0.9497	0.94045	0		ZMAT3	0.501833	0.6963	0.6723	0.726433	0
RBM12	0.8072	0.7618	0.7722	0.7618	0		ZNF22	0.50725	0.4479	0.4016	0.44895	0.0011
RFC4	0.8352	0.8238	0.8721	0.8325	0		ZNF25	0.4797	0.3681	0.2895	0.3683	0.0085
RFWD3	0.7735	0.8007	0.8269	0.8018	0		ZNF446	0.4113	-0.4742	-0.4543	-0.8212	0.0005
RFXANK	0.6576	0.6817	0.7531	0.7527	0		ZNF449	0.4403	0.3397	0.2963	0.464	0.0158
RIBC2	0.7014	0.7114	0.7462	0.7907	0		ZNF480	0.495	0.4962	0.4393	0.49635	0.0002
RNASEH2A	0.9452	0.844	0.9007	0.84415	0		ZNF546	0.5302	0.1291	-0.0367	0.14185	0.3717
SAP130	0.822	0.7691	0.8014	0.7692	0		ZNF564	0.51805	0.4991	0.3202	0.49915	0.0002
SCAF8	0.5583	0.5411	0.505	0.5441	0		ZNF639	0.4328	0.5484	0.5927	0.6077	0
SGOL2	0.9734	0.8496	0.9218	0.8473	0		ZNF654	0.4409	0.5238	0.4304	0.5936	0.0001
SHCBP1	0.9745	0.8792	0.9493	0.9237	0		ZNF740	0.4306	0.1754	0.2368	0.2541	0.2232
SKA3	0.7801	0.7886	0.8261	0.8518	0		ZNF75D	0.46535	0.4818	0.294	0.48795	0.0004
SMC2	0.8152	0.869	0.8982	0.9165	0
SMYD5	0.5668	0.4826	0.5549	0.4829	0.0004
SNRPB	0.8127	0.7939	0.8172	0.794	0
SNRPD1	0.9135	0.8526	0.8522	0.8528	0
SPAG5	0.9112	0.8615	0.9203	0.9898	0
SPC25	0.9371	0.8701	0.9357	0.9431	0
TAF5	0.6006	0.6996	0.7583	0.7123	0
TAF6	0.5197	0.5151	0.5364	0.5102	0.0001
TARDBP	0.5358	0.603	0.6155	0.8081	0
TCF19	0.8453	0.8952	0.9092	0.882767	0
TCF4	0.482	-0.4551	-0.5165	-0.5571	0.0009
TET1	0.6337	0.6328	0.6668	0.7709	0
TFDP1	0.5765	0.7058	0.6588	0.9546	0
TK1	0.8691	0.8696	0.8881	0.871	0
TMEM258	0.6794	0.6522	0.6867	0.678	0
TOP2A	0.7807	0.8409	0.8724	0.8469	0
TPX2	0.8749	0.8638	0.8964	0.9336	0
TRIM27	0.5627	0.5707	0.6341	0.5719	0
TTK	1.0373	0.9005	0.9537	0.90085	0
UBE2C	0.9819	0.8813	0.9351	0.8685	0
UHRF1	0.7425	0.7766	0.8185	0.7525	0
WASF1	0.729	0.6656	0.7557	0.6463	0
WDHD1	0.7065	0.8279	0.824	0.7998	0
WDR12	0.8656	0.7812	0.8442	0.78265	0
WEE1	0.8289	0.625	0.6998	0.6317	0
WRAP53	0.7753	0.7829	0.8134	0.78315	0
ZC3H8	0.6315	0.7353	0.7358	0.7242	0
ZMYM1	0.5045	0.6477	0.6637	0.5748	0
ZNF141	0.5532	0.5602	0.5412	0.6106	0
ZNF146	0.5114	0.5307	0.4933	0.6551	0.0001
ZNF200	0.5657	0.577	0.5978	0.6424	0
ZNF367	0.5187	0.579	0.5779	0.6464	0
ZNF468	0.5201	0.6391	0.5814	0.6232	0
ZNF626	0.5125	-0.5459	-0.5856	-0.7024	0
ZNF813	0.6359	0.7291	0.7522	0.7208	0
ZNHIT3	0.5644	0.7155	0.7171	0.6847	0
ZWINT	0.9648	0.8721	0.9139	0.8652	0
ZXDA	0.5406	-0.6274	-0.7299	-0.8369	0

## Sheet: Figure 3A
	RRM2		RRM2B
tdT	1	1	1	1
RRM2OE	110.157	99.3196	1.54267	1.90125
RRM2BOE	1.47956	1.95634	100.515	91.0503

## Sheet: Figure 3B
HepG2-RTD			HepG2-RRM2			HepG2-RRM2B
1.04424	1.01114	0.944621	1.07126	0.953811	0.97493	1.04019	1.03499	0.924819
2.01348	1.95114	2.05347	2.55118	2.44048	2.44084	1.70134	2.40159	2.28385
2.54004	2.80306	2.87976	4.14084	4.87927	5.3617	2.86886	4.70646	4.08686
4.73091	5.41264	5.69517	7.18581	7.23861	7.83857	5.8465	6.66361	6.96723
8.4594	8.76151	8.65009	10.1801	12.6887	12.1612	9.84389	9.62133	10.4945

## Sheet: Figure 3D
HepG2-Ctrl			HepG2-Scramble shRNA			HepG2-GAPDH shRNA			HepG2-RRM2 shRNA
1.04424	1.01114	0.944621	0.867496	1.16142	0.971083	1.06503	0.946039	0.988926	1.14619	0.83049	1.02332
2.01348	1.95114	2.05347	1.58224	1.64295	1.39789	1.7172	1.65769	1.61031	1.50212	0.880701	1.41653
2.54004	2.80306	2.87976	3.78441	3.17383	3.69305	3.86482	3.56352	3.58617	2.16021	2.0355	2.4648
4.73091	5.41264	5.69517	6.2067	6.11632	5.81147	7.17353	7.24212	7.21236	3.38569	2.68035	3.00405
8.4594	8.76151	8.65009	7.68593	7.37068	7.25575	9.36295	9.39884	8.47589	4.40564	3.78134	4.40996

## Sheet: Figure 3G
Days	HepG-tdT	HepG2-ctrl	HepG2-RRM2OE	HepG2-RRM2BOE	HepG2-RRM2BKO1	HepG2-RRM2BKO2
83	1
92	1
91	1
121	1
69	1
82	1
63	1
98		1
92		1
57		1
48		1
51		1
97			1
98			1
118			1
92			1
71			1
58				1
79				1
70				1
76				1
75				1
102					1
72					1
94					1
82					1
84					1
81						1
110						1
80						1
66						1
81						1

## Sheet: Figure 3I
tdT	RRM2OE
37.5618	65.2174
47.041	66.0819
34.4288	58.209
34.0458	55.4455

## Sheet: Figure 4A, 5A, 5C
			Gemcitabine	Cisplatin	Vincristine	Triapine	MK1775	Sorafenib	Doxorubicin	SN38
HepG2	IC50 (mM)	tdT	2.719	6.96	0.4259	2.289	0.6985	3.87	0.16717	0.04027
		RRM2OE	11.74	18.6	4.771	4.108	2.465	6.013	0.4338	0.08771
	P value	tdT vs. RRM2OE	0.0031	<0.0001	0.0002	0.0044	0.0266	0.0003	0.0002	0.2635
	IC50 (mM)	tdT	2.719	6.96	0.4259	2.289	0.6985	3.87	0.1617	0.04027
		RRM2BOE	9.865	19.56	5.916	3.27	1.042	5.744	0.3482	0.09294
	P value	tdT vs. RRM2BOE	0.0044	<0.0001	<0.0001	0.1508	0.49	0.0002	0.022	0.1161
	IC50 (mM)	Ctrl	1.354	11.27	1.305	3.906	1.801	4.62	0.2427	0.2805
		RRM2BKO1	1.811	11.22	1.595	3.985	2.411	5.082	0.2754	0.4328
	P value	Ctrl vs. RRM2BKO1	0.5028	0.9365	0.6754	0.8666	0.3995	0.1985	0.4519	0.294
	IC50 (mM)	Ctrl	1.354	11.27	1.305	3.906	1.801	4.62	0.2472	0.2805
		RRM2BKO2	0.4569	11.21	0.5218	3.501	3.51	6.416	0.2508	0.2676
	P value	Ctrl vs. RRM2BKO2	0.0164	0.934	0.0737	0.4085	0.0538	<.0001	0.9283	0.9174
	IC50 (mM)	RRM2BKO1	1.811	11.22	1.595	3.985	2.411	5.082	0.2754	0.4328
		RRM2BKO1/Res	undetermined	19.73	10.27	10.3	3.882	5.903	0.5176	0.2044
	P value	RRM2BKO1 vs. RRM2BKO1/Res	undetermined	<.0001	<.0001	<.0001	0.1539	0.0159	<.0001	0.0455
	IC50 (mM)	RRM2BKO2	0.4569	11.21	0.5218	0.501	3.51	6.416	0.2508	0.2676
		RRM2BKO2/Res	2.333	17.5	2.008	7.082	2.939	5.383	0.4716	0.1512
	P value	RRM2BKO2 vs. RRM2BKO2/Res	0.0005	<.0001	0.0097	<.0001	0.5846	0.0006	0.0007	0.2176
HB214	IC50 (mM)	Ctrl	5.386	17.09	0.006163	2.841	0.3115	4.654	0.1732	0.008061
		RRM2BKO	5.993	15.18	0.0414	3.6	1.573	4.509	0.3339	0.03481
	P value	Ctrl vs. RRM2BKO	0.7328	0.0639	0.0081	0.2855	0.0002	0.7204	0.0104	0.0022

## Sheet: Figure 6B
Cisplatin (mM)	HepG2-tdT			HepG2-RRM2OE			HepG2-RRM2BOE
0	0.975152	1.27641	0.748438	1.28327	1.16825	0.528941	2.11145	2.11057	1.36759
3.125	0.370134	1.95891	0.670954	1.14626	1.17938	1.04758	2.82142	3.72046	5.30583
6.25	1.20746	1.19898	0.593556	0.244206	0.812323	0.542679	5.78462	11.0707	8.60486

[truncated: 4 more sheets: Figure 6C, Figure 7C , Figure 7D, WB quantification]
